# Supplementary material for: Diet Quality Changes by Educational Level among Adults in Spain from 2017 to 2021
Source: Nutrients. 2023 Feb 8;15(4):858. doi: 10.3390/nu15040858 (PMC9961002; doi:10.3390/nu15040858)
Supplement: Supplementary file 1 [file nutrients-15-00858-s001.zip]

Archive with 1 entries (1 files):
- nutrients-2116675-supplementary.pdf
